# Supplementary material for: The YΦ motif defines the structure-activity relationships of human 20S proteasome activators
Source: Nat Commun. 2022 Mar 9;13:1226. doi: 10.1038/s41467-022-28864-x (PMC8907193; doi:10.1038/s41467-022-28864-x)
Supplement: Supplementary file 3 — Source Data [file 41467_2022_28864_MOESM3_ESM.xlsx]

## Sheet: Figure 1b
Figure 1b
	Concentration (mM)	DMSO	DMSO	ANLQYYA	ANLQYYA	AALQYYA	AALQYYA	ANAQYYA	ANAQYYA	ANLAYYA	ANLAYYA	ANLQAYA	ANLQAYA	ANLQYAA	ANLQYAA		Concentration (mM)	DMSO	DMSO	ANLQYYA	ANLQYYA	AALQYYA	AALQYYA	ANAQYYA	ANAQYYA	ANLAYYA	ANLAYYA	ANLQAYA	ANLQAYA	ANLQYAA	ANLQYAA		Concentration (mM)	DMSO	DMSO	ANLQYYA	ANLQYYA	AALQYYA	AALQYYA	ANAQYYA	ANAQYYA	ANLAYYA	ANLAYYA	ANLQAYA	ANLQAYA	ANLQYAA	ANLQYAA
	600	0.0279438	0.0202819	0.0513444	0.0567778	0.0430343	0.0474615	0.0265208	0.0243607	0.0733528	0.0739935	0.0227944	0.0179554	0.0164026	0.0169859		600	0.043539	0.0498629	0.130899	0.14679	0.114454	0.119224	0.0598229	0.0572133	0.155843	0.159501	0.0516876	0.0401324	0.0374267	0.0357295		500	0.216925	0.171768	0.603028	0.600436	0.471522	0.481615	0.208365	0.218853	0.852657	0.927833	0.191905	0.218382	0.159202	0.145274
	200	0.0381752	0.0247262	0.0546012	0.0598056	0.0450625	0.0513242	0.0285728	0.0302641	0.0736859	0.0781627	0.0266603	0.0234673	0.0256679	0.0244433		200	0.0606105	0.0708171	0.139443	0.148318	0.106801	0.127107	0.0649438	0.0596514	0.157908	0.177934	0.0636305	0.0620733	0.0576448	0.0541952		222.222	0.250649	0.203115	0.555988	0.566938	0.412588	0.441023	0.214031	0.226911	0.698293	0.742449	0.197622	0.195495	0.176351	0.177917
	66.6667	0.0404671	0.0310488	0.0466421	0.0473391	0.0422704	0.0395437	0.0320133	0.0327167	0.0531583	0.0579018	0.0263048	0.0259077	0.0236006	0.0280569		66.6667	0.0705276	0.0750819	0.115935	0.124637	0.100322	0.106137	0.0653105	0.0589686	0.114462	0.118161	0.0648305	0.06672	0.0719219	0.0623743		98.7654	0.289869	0.202047	0.480999	0.45397	0.408294	0.365856	0.245335	0.216619	0.52785	0.546019	0.21824	0.197423	0.203604	0.17727
	22.2222	0.0380234	0.0304248	0.0414675	0.0414103	0.0322948	0.040802	0.0280196	0.0305343	0.0411446	0.0383012	0.0297073	0.0230861	0.0268147	0.0243657		22.2222	0.0713448	0.083501	0.0940352	0.112741	0.0886019	0.100051	0.0730733	0.0652676	0.100491	0.0918314	0.0701543	0.063641	0.0745752	0.0636962		43.8957	0.302171	0.229057	0.389953	0.376799	0.315147	0.302844	0.190032	0.207407	0.390801	0.410704	0.203891	0.21425	0.196861	0.19356
	7.40741	0.036551	0.0252008	0.033677	0.0325196	0.0324851	0.0291218	0.0301363	0.0280706	0.0313639	0.0308585	0.0266518	0.023605	0.0251615	0.0241544		7.40741	0.0643629	0.0812133	0.0890419	0.0921419	0.087799	0.0805333	0.0718848	0.0684895	0.0794533	0.08518	0.065021	0.0629724	0.07452	0.0648638		19.5092	0.288148	0.238389	0.316284	0.322044	0.271666	0.287171	0.208003	0.196999	0.32777	0.339324	0.192333	0.239092	0.195519	0.18839
	2.46914	0.0358532	0.030773	0.032651	0.0360125	0.0288667	0.0319212	0.0273863	0.0315847	0.0314706	0.0314325	0.0275569	0.0213956	0.0247357	0.0232427		2.46914	0.0696229	0.0825629	0.082721	0.0905714	0.0838857	0.0857781	0.072779	0.0804771	0.0796229	0.0867352	0.0786771	0.0697667	0.0766876	0.0757638		8.67076	0.318451	0.25248	0.311235	0.28943	0.263545	0.249745	0.23729	0.19677	0.294957	0.284324	0.192149	0.214697	0.230916	0.188148
																																	3.85367	0.295072	0.243817	0.244222	0.240601	0.226247	0.229766	0.185357	0.185556	0.237109	0.251196	0.188658	0.196441	0.188128	0.19005
																																	1.71274	0.286981	0.240504	0.222144	0.223675	0.199679	0.204525	0.187839	0.18557	0.230568	0.231478	0.193539	0.219587	0.19441	0.18484
	Concentrations (log)	DMSO		ANLQYYA		AALQYYA		ANAQYYA		ANLAYYA		ANLQAYA		ANLQYAA			Concentrations (log)	DMSO		ANLQYYA		AALQYYA		ANAQYYA		ANLAYYA		ANLQAYA		ANLQYAA			Concentrations (log)	DMSO	DMSO	ANLQYYA	ANLQYYA	AALQYYA	AALQYYA	ANAQYYA	ANAQYYA	ANLAYYA	ANLAYYA	ANLQAYA	ANLQAYA	ANLQYAA	ANLQYAA
	2.77815	0.0279438	0.0202819	0.0513444	0.0567778	0.0430343	0.0474615	0.0265208	0.0243607	0.0733528	0.0739935	0.0227944	0.0179554	0.0164026	0.0169859		2.77815	0.0435391	0.0498629	0.130899	0.14679	0.114454	0.119224	0.0598229	0.0572133	0.155843	0.159501	0.0516876	0.0401324	0.0374267	0.0357295		2.69897	0.216925	0.171768	0.603028	0.600436	0.471522	0.481615	0.208365	0.218853	0.852657	0.927833	0.191905	0.218382	0.159202	0.145274
	2.30103	0.0381752	0.0247262	0.0546012	0.0598056	0.0450625	0.0513242	0.0285728	0.0302641	0.0736859	0.0781627	0.0266603	0.0234673	0.0256679	0.0244432		2.30103	0.0606105	0.0708171	0.139443	0.148318	0.106801	0.127107	0.0649438	0.0596514	0.157908	0.177934	0.0636305	0.0620733	0.0576448	0.0541952		2.34679	0.250649	0.203115	0.555988	0.566938	0.412588	0.441023	0.214031	0.226911	0.698293	0.742449	0.197622	0.195495	0.176351	0.177917
	1.82391	0.0404671	0.0310488	0.0466421	0.0473391	0.0422704	0.0395436	0.0320133	0.0327167	0.0531583	0.0579018	0.0263048	0.0259077	0.0236006	0.0280569		1.82391	0.0705276	0.0750819	0.115935	0.124637	0.100322	0.106137	0.0653105	0.0589686	0.114462	0.118161	0.0648305	0.06672	0.0719219	0.0623743		1.9946	0.289869	0.202047	0.480999	0.45397	0.408294	0.365856	0.245335	0.216619	0.52785	0.546019	0.21824	0.197423	0.203604	0.17727
	1.34679	0.0380234	0.0304248	0.0414675	0.0414103	0.0322948	0.040802	0.0280196	0.0305343	0.0411446	0.0383012	0.0297073	0.0230861	0.0268147	0.0243657		1.34679	0.0713448	0.083501	0.0940352	0.112741	0.0886019	0.100051	0.0730733	0.0652676	0.100491	0.0918314	0.0701543	0.063641	0.0745752	0.0636962		1.64242	0.302171	0.229057	0.389953	0.376799	0.315147	0.302844	0.190032	0.207407	0.390801	0.410704	0.203891	0.21425	0.196861	0.19356
	0.869666	0.036551	0.0252008	0.033677	0.0325196	0.0324851	0.0291218	0.0301363	0.0280706	0.0313639	0.0308585	0.0266518	0.023605	0.0251615	0.0241544		0.869666	0.0643629	0.0812133	0.0890419	0.0921419	0.0877991	0.0805333	0.0718848	0.0684895	0.0794533	0.08518	0.0650209	0.0629724	0.07452	0.0648638		1.29024	0.288148	0.238389	0.316284	0.322044	0.271666	0.287171	0.208003	0.196999	0.32777	0.339324	0.192333	0.239092	0.195519	0.18839
	0.392545	0.0358532	0.030773	0.032651	0.0360125	0.0288667	0.0319212	0.0273863	0.0315847	0.0314706	0.0314325	0.0275569	0.0213956	0.0247357	0.0232427		0.392545	0.0696229	0.0825629	0.082721	0.0905714	0.0838857	0.0857781	0.072779	0.0804771	0.0796229	0.0867352	0.0786771	0.0697667	0.0766876	0.0757638		0.938057	0.318451	0.25248	0.311235	0.28943	0.263545	0.249745	0.23729	0.19677	0.294957	0.284324	0.192149	0.214697	0.230916	0.188148
Average DMSO =			0.0241129														Average DMSO =		0.046701														0.585875	0.295072	0.243817	0.244222	0.240601	0.226247	0.229766	0.185357	0.185556	0.237109	0.251196	0.188658	0.196441	0.188128	0.19005
			0.0314507																0.0657138														0.233692	0.286981	0.240504	0.222144	0.223675	0.199679	0.204525	0.187839	0.18557	0.230568	0.231478	0.193539	0.219587	0.19441	0.18484
			0.0357579																0.0728048														Average DMSO =		0.194346
			0.0342241																0.0774229																0.226882
			0.0308759																0.0727881																0.245958
			0.0333131																0.0760929																0.265614
																																			0.263268
																																			0.285466
																																			0.269445
																																			0.263742
Concentration (log)
Normalized to DMSO (%)			Concentrations (log)	ANLQYYA	ANLQYYA	AALQYYA	AALQYYA	ANAQYYA	ANAQYYA	ANLAYYA	ANLAYYA	ANLQAYA	ANLQAYA	ANLQYAA	ANLQYAA				Concentrations (log)	ANLQYYA	ANLQYYA	AALQYYA	AALQYYA	ANAQYYA	ANAQYYA	ANLAYYA	ANLAYYA	ANLQAYA	ANLQAYA	ANLQYAA	ANLQYAA				Concentrations (log)	ANLQYYA	ANLQYYA	AALQYYA	AALQYYA	ANAQYYA	ANAQYYA	ANLAYYA	ANLAYYA	ANLQAYA	ANLQAYA	ANLQYAA	ANLQYAA
			2.77815	212.934	235.466	178.47	196.83	109.986	101.028	304.206	306.863	94.5322	74.4637	68.0241	70.4433				2.77815	280.292	314.32	245.079	255.292	128.098	122.51	333.704	341.537	110.678	85.9348	80.1411	76.507				2.69897	310.285	308.952	242.62	247.813	107.213	112.61	438.731	477.413	98.7438	112.367	81.9167	74.7503
			2.30103	173.609	190.157	143.28	163.189	90.8496	96.2271	234.29	248.525	84.7686	74.616	81.613	77.7193				2.30103	212.197	225.703	162.524	193.425	98.8283	90.7746	240.296	270.772	96.8297	94.4601	87.7209	82.4716				2.34679	245.056	249.882	181.851	194.384	94.3361	100.013	307.778	327.24	87.1034	86.1661	77.7283	78.4184
			1.82391	130.438	132.388	118.213	110.587	89.5278	91.4949	148.662	161.927	73.5634	72.4531	66.001	78.4635				1.82391	159.241	171.194	137.796	145.783	89.7063	80.9955	157.218	162.298	89.047	91.6424	98.7874	85.6734				1.9946	195.562	184.573	166.002	148.748	99.747	88.0717	214.61	221.997	88.7307	80.267	82.78	72.0732
			1.34679	121.164	120.998	94.3628	119.22	81.8711	89.2188	120.221	111.913	86.8024	67.4557	78.3503	71.1945				1.34679	121.457	145.617	114.439	129.227	94.3821	84.3002	129.796	118.61	90.6119	82.1992	96.322	82.2705				1.64242	146.812	141.859	118.648	114.016	71.5445	78.0857	147.131	154.624	76.7622	80.6623	74.1153	72.8726
			0.869666	109.072	105.324	105.212	94.319	97.6047	90.9144	101.581	99.9438	86.3191	76.4511	81.4924	78.2305				0.869666	122.33	126.589	120.623	110.641	98.759	94.0944	109.157	117.025	89.3291	86.5147	102.379	89.1132				1.29024	120.138	122.325	103.19	109.079	79.008	74.8283	124.501	128.889	73.0561	90.8171	74.2661	71.5584
			0.392545	98.0125	108.103	86.6526	95.8219	82.2088	94.8117	94.4692	94.3549	82.721	64.2259	74.2522	69.7703				0.392545	108.711	119.028	110.241	112.728	95.645	105.762	104.639	113.986	103.396	91.6862	100.782	99.5676				0.938057	109.027	101.389	92.321	87.4868	83.124	68.9296	103.325	99.6	67.3106	75.2094	80.891	65.909
																																			0.585875	90.6389	89.2951	83.9677	85.2738	68.7923	68.8661	87.999	93.2273	70.0174	72.9058	69.8205	70.5338
																																			0.233692	84.2276	84.8082	75.7099	77.5472	71.2207	70.3601	87.4215	87.7667	73.3819	83.258	73.7119	70.0835

## Sheet: Figure 1c
Figure 1c
	ANLQYYA		NLQYYA		LQYYA		QYYA
Exp1	0.225494	0.207918	0.24992	0.177864	0.142355	0.101024	0.105022	0.109112
Exp2	0.555988	0.566938	0.4571	0.490865	0.218088	0.214831	0.220088	0.219778
Exp3	2.3639	2.18943	1.8879	2.06505	1.20924	1.21152	1.70791	1.40638
Exp4	0.0956772	0.1182	0.0834915	0.0835217	0.0497033	0.0506405	0.0386313	0.044487

## Sheet: Figure 1d
Figure 1d
		Ac-NLQYYA		Ac-NLQFYA		Ac-NLQVYA		Ac-NLQIYA		Ac-NLQWYA		Ac-NLQRYA		Ac-NLQPYA		Ac-NLQSYA		Ac-NLQDYA		Ac-NLQLYA		Ac-NLQAYA		Ac-NLQYAA		Ac-NLQYLA		Ac-NLQYDA		Ac-NLQYIA		Ac-NLQYVA		Ac-NLQYFA		Ac-NLQYRA		Ac-NLQYWA		Ac-NLQYYW		Ac-NLQYYR		Ac-NLQYYL		Ac-NLQYYG		Ac-NLQYYD
	EXP 1	0.791126	0.696847	0.308439	0.25648	0.215248	0.249811	0.208321	0.236033	0.221283	0.227984	0.236438	0.202878	0.274769	0.26036	0.22002	0.250554	0.248755	0.254581	0.274435	0.253973	0.248432	0.250264	0.267793	0.246319	0.223929	0.229482	0.245592	0.255787	0.272572	0.250875	0.273813	0.271245	0.783224	0.707893	0.230731	0.233113	0.211859	0.213173	0.115329	0.123044	0.21068	0.201968	0.144863	0.139122	0.396726	0.329268	0.298623	0.258342
	EXP 2	0.734537	0.628126	0.297118	0.284408	0.222319	0.243741	0.203736	0.240686	0.206641	0.223661	0.239011	0.214592	0.299559	0.263457	0.213581	0.220953	0.258345	0.260526	0.274513	0.248421	0.237003	0.23124	0.258963	0.237045	0.198009	0.220608	0.267905	0.263719	0.252708	0.246632	0.270691	0.282556	0.675589	0.694904	0.230115	0.234735	0.218253	0.207174	0.121853	0.127557	0.209737	0.216581	0.147293	0.149737	0.427963	0.31826	0.337735	0.252628
[truncated: 2 more columns]

## Sheet: Figure 1f
Figure 1f	7222019																1302019																														5202019
	Concentration (uM)	NLSYYT-Amide		Ac-NLQYYA		Ac-NLQYYT		Ac-NLSYYA		Ac-NLSYYT		Ac-NLSYFT		Ac-NLSFYT			Concentration (uM)	NLSYYT-Amide		Ac-NLQYYA		Ac-NLQYYT		Ac-NLSYYA		Ac-NLSYYT		Ac-NLSYFT		Ac-NLSFYT			Concentration (uM)	Ac-NLQYYA		Ac-NLQYYT		Ac-NLSYYA		Ac-NLSYYT		Ac-NLSYFT		Ac-NLSFYT			Concentration (uM)	Ac-NLQYYA
	600	0.0871728	0.0846049	0.318826	0.316841	0.308691	0.326355	0.889588	0.905116	0.826902	0.794117	0.814949	0.809162	0.276698	0.254981		500	0.109298	0.107877	0.671254	0.632983	0.682024	0.74153	1.99307	2.06156	1.89672	1.96651	1.766	1.69323	0.513056	0.475239		500	0.564528	0.59539	0.614938	0.632276	1.30237	1.22009	0.895941	1.16189	1.02895	1.10708	0.0143933	0.0131724		600	1.4144	1.3469
	200	0.0756053	0.0773644	0.278693	0.25972	0.311656	0.345036	0.874722	0.900938	0.98935	0.932136	0.976396	0.971652	0.221049	0.191652		222.222	0.151573	0.153744	0.515879	0.507514	0.647571	0.677031	1.83909	1.87734	1.94298	2.0755	1.97523	1.94056	0.430271	0.37185		222.222	0.543026	0.51831	0.584704	0.576021	1.31801	1.26349	0.878432	1.22343	1.13561	1.27064	0.0187486	0.0071181		200	1.23435	1.1831
	66.6667	0.0981119	0.0789237	0.180626	0.185211	0.218035	0.204215	0.540221	0.487725	0.747039	0.676333	0.860107	0.833887	0.157039	0.148397		98.7654	0.206905	0.17277	0.377065	0.36501	0.476087	0.475452	1.21298	1.26063	1.60374	1.66681	1.80041	1.75842	0.32397	0.28822		98.7654	0.422113	0.405763	0.49939	0.482045	1.02996	0.976089	0.85967	1.08924	1.18564	1.15689	0.0166657	0.00196286		66.6667	0.809191	0.802987
	22.2222	0.11691	0.108545	0.142954	0.148878	0.155197	0.167625	0.273385	0.277906	0.398882	0.378311	0.596059	0.532732	0.12327	0.117295		43.8957	0.19889	0.180873	0.317312	0.305471	0.369133	0.375648	0.73751	0.80323	1.11471	1.18453	1.5126	1.46509	0.285921	0.246935		43.8957	0.286497	0.335537	0.36795	0.383931	0.722903	0.689957	0.644458	0.798918	0.984458	1.03104	0.0182629	0.00375143		22.2222	0.590706	0.584989
	7.40741	0.118963	0.117562	0.122009	0.128019	0.130797	0.124993	0.16895	0.164086	0.23327	0.212987	0.335528	0.305741	0.110231	0.10007		19.5092	0.200905	0.147419	0.267663	0.268027	0.307923	0.310233	0.494004	0.527102	0.71793	0.768113	1.07582	1.04086	0.241918	0.21681		19.5092	0.260624	0.227554	0.283142	0.281933	0.492837	0.492806	0.483279	0.588626	0.783825	0.777009	0.0153724	0.00297524		7.40741	0.461019	0.479459
	2.46914	0.122897	0.114229	0.113513	0.115975	0.10574	0.119773	0.125712	0.131505	0.161561	0.150479	0.198694	0.19753	0.104962	0.0919057		8.67076	-0.0010038	0.00531905	0.235898	0.223537	0.253709	0.256497	0.356761	0.376637	0.48354	0.495458	0.714689	0.679787	0.222141	0.20803		8.67076	0.204602	0.19529	0.226459	0.238456	0.37942	0.350879	0.323173	0.444014	0.543612	0.558462	0.0137648	0.00959333		2.46914	0.418675	0.420072
	0.823045	0.116522	0.111737	0.099879	0.107061	0.102882	0.0973829	0.111823	0.107816	0.130648	0.119424	0.143788	0.138851	0.0940305	0.0972952		3.85367	0.206497	0.199816	0.213648	0.211833	0.23051	0.223564	0.277091	0.29609	0.340836	0.359592	0.477085	0.455378	0.208213	0.20693		3.85367	0.20158	0.185684	0.220002	0.204347	0.306802	0.291053	0.278275	0.348918	0.456029	0.418314	0.0137762	0.00681619		0.823045	0.397956	0.392462
	0.274348	0.11975	0.111379	0.101019	0.103236	0.0905124	0.0967838	0.100263	0.106716	0.113154	0.113772	0.125902	0.104113	0.0949533	0.0832267		1.71274	0.217261	0.217202	0.199342	0.192842	0.21027	0.205723	0.236437	0.254019	0.274103	0.290632	0.353676	0.348347	0.198037	0.189436		1.71274	0.170872	0.179328	0.202927	0.195718	0.251007	0.234239	0.207469	0.259408	0.329292	0.332328				0.274348	0.372362	0.360165
[truncated: 21 more columns]

## Sheet: Figure 2b
Figure 2b	1032019						10042019						7302019						7032018						7182018						6302018
	Conc (nM)	PA26 WT		PA26 (E102A)-Opt5			Conc (nM)	PA26 WT		PA26 (E102A)-Opt5			Conc (nM)	PA26 WT		PA26 (E102A)-Opt5			Conc (nM)	PA26 (E102A)		PA26 (E102A)-Opt5			Conc (nM)	PA26 (E102A)		PA26 (E102A)-Opt5			Conc (nM)	PA26 (E102A)		PA26 (E102A)-Opt5
	2857.14	2.27461	1.73269	1.62801	1.57445		2857.14	2.43048	1.72183	1.482	1.43351		2857.14	7.40895	8.41605	7.15411	7.03566		3571.43	0.214285	0.199518	0.948379	0.933527		3571.43	0.152859	0.14885	0.850433	0.812582		3571.43	0.219437	0.216228	1.12705	1.10198
	571.429	2.27654	1.78651	1.58826	1.57132		571.429	2.40445	1.60873	1.45016	1.34929		571.429	7.83506	7.58915	8.5703	6.78921		714.286	0.124084	0.117008	0.933051	0.896217		714.286	0.0817019	0.0814095	0.882549	0.826435		714.286	0.13902	0.141514	1.09919	1.09446
	114.286	2.17355	1.76838	1.62273	1.56612		114.286	2.37122	1.6707	1.56714	1.43344		114.286	7.83679	7.71962	5.04466	4.57489		142.857	0.0794974	0.0706491	0.89312	0.864474		142.857	0.0447581	0.0403248	0.200806	0.193288		142.857	0.0882297	0.0878973	1.11878	1.05398
	22.8571	2.19512	1.76694	0.657736	0.71033		22.8571	3.05659	2.23063	0.572616	0.506783		22.8571	7.48504	7.29035	0.935543	0.860589		28.5714	0.0613721	0.0572605	0.46784	0.443096		28.5714	0.0445971	0.0414933	0.0677514	0.0637495		28.5714	0.0720275	0.0696502	0.897742	0.87784
	4.57143	1.57478	1.30592	0.249308	0.247909		4.57143	1.50287	1.28862	0.171501	0.157839		4.57143	4.10509	3.82601	0.462341	0.426576		5.71429	0.0557049	0.0520425	0.138126	0.120207		5.71429	0.0429581	0.0413562	0.0475981	0.0469076		5.71429	0.0656425	0.0650935	0.297143	0.315086
	0.914286	0.488931	0.391942	0.134642	0.131591		0.914286	0.44909	0.36479	0.0805478	0.0756811		0.914286	1.27826	1.15971	0.348212	0.304658		1.14286	0.0534719	0.0528655	0.0652815	0.0620417		1.14286	0.0456933	0.0426314	0.0440181	0.0443352		1.14286	0.063269	0.0631322	0.124995	0.0999217
	0.182857	0.164948	0.143871	0.0857856	0.0809011		0.182857	0.167094	0.126893	0.0564178	0.0488611		0.182857	0.459711	0.451376	0.271532	0.267001		0.228571	0.0558762	0.0545529	0.0542587	0.0498744		0.228571	0.0457429	0.0434829	0.0448533	0.0442619		0.228571	0.0661949	0.0640479	0.0772677	0.0766153
	0.0365714	0.0967044	0.0799233	0.0732967	0.0682089		0.0365714	0.10209	0.0639467	0.0501089	0.0485356		0.0365714	0.291215	0.278995	0.278331	0.245177		0.0457143	0.0577728	0.0565543	0.0508546	0.0512639		0.0457143	0.0444924	0.0444057	0.0488714	0.0437495		0.0457143	0.0645437	0.0668281	0.0649309	0.0697818

## Sheet: Figure 4c
Figure 4c
5202019										9042019												7222019												94092019b
Conc. (mM)	NLSYFT		NLSY2T		NLSY3T		NLSY5T			Conc. (mM)	NLSYFT		NLSY4T		NLSY2T		NLSY3T		NLSY5T			Conc. (mM)	NLSYFT		NLSY4T		NLSY2T		NLSY3T		NLSY5T			Conc. (mM)	NLSYFT		NLSY4T		NLSY2T		NLSY3T		NLSY5T
600	0.846064	0.866511	0.638977	0.671138	0.482668	0.520904	0.27216	0.245849		600	0.0651196	0.052347	0.0225554	0.0202679	0.0136839	0.0110446	0.0421994	0.0408268	0.0186333	0.0192292		600	0.79647	0.814513	0.311186	0.27208	0.128095	0.140295	0.508735	0.503776	0.312587	0.29928		600	1.3884	1.67642	0.464362	0.457469	0.995752	1.15945	0.707419	0.766334	0.476581	0.472677
200	0.996652	0.933685	0.679236	0.622565	0.51006	0.515357	0.253207	0.216059		266.667	0.0965863	0.0826429	0.0319274	0.0303321	0.0161452	0.0160452	0.0493393	0.0460196	0.0255726	0.0233149		200	0.983016	1.00234	0.349356	0.299288	0.111977	0.116179	0.492619	0.516335	0.2644	0.235924		266.667	1.37935	1.48241	0.457588	0.441661	1.11779	1.25409	0.794355	0.783006	0.400423	0.375369
66.6667	0.800882	0.802515	0.473711	0.445706	0.334966	0.370218	0.187621	0.173095		118.519	0.0892202	0.0866244	0.0305929	0.0291077	0.0166696	0.0175113	0.0416863	0.0392929	0.0234798	0.0229423		66.6667	0.819346	0.872404	0.263026	0.214134	0.0896038	0.0977495	0.323507	0.335107	0.176433	0.163075		118.519	1.4075	1.53258	0.406493	0.41801	0.969753	1.05814	0.70497	0.687617	0.298868	0.290407
22.2222	0.560052	0.556484	0.323042	0.285465	0.233309	0.251767	0.167527	0.161263		52.6749	0.0750167	0.0721042	0.0306381	0.0279756	0.0215131	0.0158637	0.0329964	0.0280048	0.0193202	0.0224935		22.2222	0.58624	0.55153	0.18007	0.169779	0.102851	0.0986086	0.205901	0.216531	0.140704	0.136371		52.6749	1.28763	1.43146	0.372532	0.349817	0.749401	0.839417	0.511971	0.499021	0.24743	0.219355
7.40741	0.349533	0.3359	0.221277	0.205595	0.168009	0.162477	0.138004	0.132911		23.4111	0.0557059	0.0513452	0.0248214	0.0256125	0.0143137	0.0140316	0.0219167	0.0214036	0.0192048	0.014553		7.40741	0.307313	0.317716	0.152802	0.131193	0.10053	0.105098	0.149193	0.151508	0.125263	0.117075		23.4111	1.09146	1.10442	0.271613	0.266489	0.504799	0.54495	0.37457	0.384152	0.210619	0.194354
2.46914	0.240746	0.244625	0.16846	0.169608	0.153454	0.134848	0.131919	0.114255		10.4049	0.0415286	0.0386083	0.021197	0.0215208	0.0142542	0.0135934	0.0191946	0.0191363	0.0154077	0.0134958		2.46914	0.200988	0.195747	0.12465	0.107195	0.102741	0.10179	0.131279	0.128212	0.112249	0.116508		10.4049	0.780483	0.776757	0.232117	0.216519	0.341993	0.393485	0.28117	0.261072	0.186592	0.157506
0.823045	0.183426	0.187054	0.146296	0.130528	0.129261	0.133117	0.115988	0.122255		4.62441	0.0578226	0.0265494	0.0207083	0.0203601	0.0140756	0.0139191	0.0195714	0.0160095	0.0146417	0.0159304		0.823045	0.137115	0.141816	0.101069	0.0899629	0.0999276	0.106674	0.116499	0.109038	0.10511	0.106611		4.62441	0.557097	0.540848	0.178569	0.181402	0.265477	0.328489	0.232887	0.226971	0.166255	0.152832
0.274348	0.141642	0.15958	0.132747	0.111143	0.108196	0.110608	0.126747	0.107762		2.05529	0.0220321	0.0242964	0.0201661	0.0184173	0.0167524	0.016078	0.0166756	0.0149149	0.0127327	0.0128905		0.274348	0.110124	0.114385	0.0941267	0.0853067	0.110669	0.119175	0.108445	0.118969	0.108105	0.11211		2.05529	0.408251	0.377886	0.169098	0.184042	0.223362	0.248239	0.204	0.193469	0.157875	0.151286

## Sheet: Figure 5a
Figure 5a
						7302019						10042019						6302018						7032018						7182018
Conc. (nM)	PA26 (NLSYFT)		PA26 (NLSFYT)			Conc. (nM)	PA26 (NLSYFT)		PA26 (NLSFYT)			Conc. (nM)	PA26 (NLSYFT)		PA26 (NLSFYT)			Conc. (nM)	PA26 (NLSYFT)		PA26 (NLSFYT)			Conc. (nM)	PA26 (NLSYFT)		PA26 (NLSFYT)			Conc. (nM)	PA26 (NLSYFT)		PA26 (NLSFYT)
2857.14	1.47583	1.48143	1.35008	1.5254		2857.14	7.4145	7.91297	5.28478	5.38764		2857.14	1.40844	1.36744	1.34539	1.34494		3571.43	0.981391	1.07019	1.00945	0.980454		3571.43	1.04488	1.01981	1.04736	0.96242		3571.43	0.780347	0.75175	0.831367	0.804159
571.429	1.47088	1.54848	1.42441	1.56341		571.429	7.80464	8.00561	7.20384	7.1697		571.429	1.47072	1.41465	1.40266	1.36453		714.286	1.04558	1.10901	1.1	1.01825		714.286	0.895737	0.944685	1.00503	0.941098		714.286	0.653711	0.648196	0.90189	0.883078
114.286	1.52428	1.63019	1.51675	1.64772		114.286	7.99088	7.71153	3.96149	3.85188		114.286	1.41547	1.34099	1.51162	1.47659		142.857	1.03358	1.12382	1.08837	1.05383		142.857	0.85263	0.905231	0.965816	0.90908		142.857	0.325788	0.323562	0.339638	0.362163
22.8571	0.82766	0.916152	0.708469	0.709739		22.8571	2.7239	2.53167	0.939917	0.957665		22.8571	0.748789	0.719528	0.563256	0.54608		28.5714	0.863448	0.98624	0.800852	0.799738		28.5714	0.619177	0.665056	0.651573	0.652968		28.5714	0.140174	0.141008	0.0811419	0.0853314
4.57143	0.316648	0.334972	0.236762	0.24123		4.57143	0.895964	0.852485	0.44545	0.450339		4.57143	0.250854	0.241314	0.180476	0.175831		5.71429	0.446494	0.44893	0.273196	0.265577		5.71429	0.299899	0.309097	0.189632	0.198687		5.71429	0.0709219	0.0707619	0.0513438	0.0531238
0.914286	0.122913	0.122644	0.102833	0.111534		0.914286	0.478659	0.446326	0.293591	0.321345		0.914286	0.0919967	0.0954067	0.0796267	0.0721289		1.14286	0.144919	0.16059	0.113073	0.103594		1.14286	0.10869	0.11756	0.0766505	0.0772763		1.14286	0.0489571	0.0496819	0.0461819	0.0444752
0.182857	0.0681644	0.0741956	0.0698111	0.0737511		0.182857	0.306002	0.294678	0.24694	0.269329		0.182857	0.0599978	0.104724	0.05708	0.0508967		0.228571	0.0786373	0.0835605	0.0755123	0.0698566		0.228571	0.0681779	0.0686543	0.0555195	0.0545182		0.228571	0.0450781	0.0475857	0.0444238	0.0437305
0.0365714	0.0589267	0.0663011	0.0594344	0.0673544		0.0365714	0.260757	0.246226	0.22504	0.252172		0.0365714	0.0552778	0.0539444	0.0493456	0.0507467		0.0457143	0.0632963	0.0726513	0.0685031	0.0649879		0.0457143	0.0517155	0.0582086	0.0540177	0.0521665		0.0457143	0.0441229	0.0428495	0.0332648	0.0463752

## Sheet: Figure 5b
Figure 5b
Conc. (mM)	WT MBP		MBP-3 (NLSYYT)		MBP-4 (NLSYFT)		MBP-5 (NLSFYT)			Conc. (mM)	WT MBP		MBP-3 (NLSYYT)		MBP-4 (NLSYFT)		MBP-5 (NLSFYT)			Conc. (mM)	WT MBP		MBP-3 (NLSYYT)		MBP-4 (NLSYFT)		MBP-5 (NLSFYT)
400	0.0990019	0.0905637	0.734623	0.847717	0.75875	0.963934	0.170458	0.233349		400	0.0786012	0.0791113	0.408211	0.424939	0.43631	0.465197	0.122708	0.104635		400	0.234012	0.234537	1.77305	1.68431	1.86994	1.67208	0.467068	0.428914
133.333	0.142152	0.122239	0.681067	0.722885	0.741212	0.895619	0.163364	0.203814		133.333	0.101843	0.0938363	0.363909	0.3541	0.405632	0.40289	0.104555	0.107705		133.333	0.242923	0.214447	1.40972	1.44326	1.81772	1.75511	0.448374	0.406279
44.4444	0.118029	0.116062	0.532896	0.547611	0.765241	0.718339	0.161928	0.185657		44.4444	0.102053	0.100848	0.266651	0.279111	0.363555	0.344532	0.0968333	0.0946804		44.4444	0.283733	0.266332	1.36584	1.2649	1.43954	1.50882	0.491484	0.3978
14.8148	0.151457	0.136171	0.370119	0.397223	0.578893	0.577236	0.157052	0.16203		14.8148	0.115098	0.110117	0.201418	0.221507	0.27328	0.301713	0.0999214	0.0878571		14.8148	0.337809	0.281061	0.994662	0.98066	1.38745	1.37425	0.446674	0.396501
4.93827	0.144242	0.131901	0.25731	0.277044	0.41055	0.416253	0.135919	0.134542		4.93827	0.114605	0.105769	0.159936	0.161239	0.224633	0.211132	0.103667	0.09545		4.93827	0.342894	0.340482	0.705462	0.742467	1.04674	1.07162	0.428133	0.368552
1.64609	0.155887	0.137463	0.185738	0.213433	0.294597	0.300781	0.129525	0.129949		1.64609	0.0863774	0.144689	0.127039	0.13628	0.160544	0.153858	0.0977821	0.094197		1.64609	0.353092	0.356226	0.575131	0.56416	0.797697	0.717292	0.371801	0.359229
0.548697	0.157943	0.141473	0.162344	0.173726	0.208196	0.215273	0.12861	0.132066		0.548697	0.133604	0.11721	0.107479	0.109883	0.126664	0.122866	0.101263	0.0896649		0.548697	0.367866	0.359946	0.473126	0.469111	0.581839	0.555452	0.392578	0.381693
0.182899	0.1584	0.141684	0.145634	0.154085	0.171343	0.175053	0.12701	0.137561		0.182899	0.121936	0.109639	0.10673	0.118007	0.110277	0.111558	0.095297	0.0982399		0.182899	0.40346	0.413044	0.470349	0.469475	0.521951	0.505877	0.386624	0.387056

## Sheet: Supplementary Figure 1c
Supplementary Figure 1c
Buffer	Concentration (uM)	DMSO		CPZ		MK-886		hRpt5-1 ANLQYYA			Buffer + Surfactant	Concentration (uM)	DMSO		CPZ		MK-886		hRpt5-1 ANLQYYA
	600	0.0640343	0.0756562	0.156924	0.164921	0.0299219	0.0284267	0.0437	0.0414886			600	0.0466648	0.0408752	0.138271	0.146598	0.0181486	0.0127695	0.0648314	0.0600514
	200	0.0840105	0.090741	0.144835	0.119944	0.0468114	0.0523524	0.0946352	0.0876686			200	0.0598324	0.04778	0.146078	0.149873	0.0172619	0.0182248	0.0768571	0.0723971
	66.6667	0.0739029	0.0880429	0.182555	0.20647	0.0736562	0.0888324	0.154088	0.13604			66.6667	0.0570362	0.0552819	0.12784	0.128028	0.0193819	0.0176029	0.0735067	0.0699829
	22.2222	0.0790629	0.0792819	0.163396	0.172909	0.132856	0.152902	0.131703	0.125837			22.2222	0.0518305	0.0532971	0.100139	0.0977457	0.0521238	0.0456924	0.077201	0.0648286
	7.40741	0.0707314	0.0773029	0.129587	0.144341	0.104588	0.13219	0.107466	0.101991			7.40741	0.0529476	0.0448362	0.0613019	0.0731086	0.0535562	0.0545648	0.0647105	0.0634524
	2.46914	0.0722476	0.0732638	0.110828	0.127564	0.0978724	0.133033	0.10477	0.0939067			2.46914	0.0498638	0.0453076	0.0600571	0.0657448	0.0576562	0.05254	0.0601248	0.0572638
	0.823045	0.0558181	0.0545505	0.0870133	0.0963219	0.0871886	0.106105	0.10122	0.0741867			0.823045	0.0604467	0.0109914	0.0418086	0.0512019	0.0463276	0.0558133	0.0581876	0.053159
	0.274348	0.04974	0.0623981	0.0553429	0.0717295	0.0679724	0.0670657	0.0756124	0.0528495			0.274348	-0.0013171	0.0410105	0.0517238	0.0517086	0.0507314	0.0475533	0.0528343	0.043799
Buffer	Concentration (uM)	DMSO		CPZ		MK-886		hRpt5-1 ANLQYYA			Buffer + Surfactant	Concentration (uM)	DMSO		CPZ		MK-886		hRpt5-1 ANLQYYA
	600	0.011901	0.0350695	0.0614448	0.0534838	0.0132095	0.0142838	0.0162086	0.0174943			600	0.0139238	0.0210171	0.0467	0.0568619	0.00668	0.00359524	0.0243057	0.0228209
	200	0.0499981	0.0428276	0.0695943	0.0712867	0.0194143	0.0239686	0.0426943	0.0363857			200	0.0258124	0.0234686	0.0530152	0.0631609	0.00643619	0.00519238	0.0303248	0.0260657
	66.6667	0.0419524	0.031899	0.0746495	0.0764829	0.0300486	0.0334695	0.0348324	0.0456924			66.6667	0.0240648	0.0213371	0.0451019	0.0532991	0.00859143	0.00804286	0.0245648	0.0280581
	22.2222	0.0422162	0.0296276	0.0793943	0.0828229	0.0469305	0.0490457	0.0317505	0.0434581			22.2222	0.0255714	0.0217838	0.0323609	0.0343295	0.01712	0.01822	0.0236429	0.0219648
	7.40741	0.0418362	0.0281619	0.0488248	0.0629191	0.0577257	0.0455419	0.0312391	0.0260124			7.40741	0.0196067	0.01842	0.0251038	0.0287295	0.0209219	0.0179829	0.0217438	0.0201895
	2.46914	0.0638857	0.0330095	0.0591962	0.0600248	0.0616629	0.0451562	0.0304629	0.0469			2.46914	0.0199438	0.0194762	0.0231009	0.0215476	0.0186895	0.0203	0.0210743	0.0218552
	0.823045	0.0395914	0.0266048	0.0404019	0.0599267	0.0441419	0.051901	0.028739	0.0414448			0.823045	0.0231229	0.01726	0.0229267	0.0212162	0.0196733	0.0200371	0.0201438	0.0198114
	0.274348	-0.0005724	0.0125495	2.86e-05	0.00043143	0.00034571	0.0192276	0.0169086	0.0362267			0.274348	0.00021429	0.0126371	0.00056952	0.0060781	0.0181943	0.0196486	0.0197686	0.0181991

## Sheet: Supplementary Figure 1d
Supplementary Figure 1d
	[ATP] (uM)	DMSO (200 uM)		DMSO (40 uM)		hRpt5 (200 uM)		hRpt5 (40 uM)		Opt5 (200 uM)		Opt5 (40 uM)			[ATP] (uM)	DMSO (200 uM)		DMSO (40 uM)		hRpt5 (200 uM)		hRpt5 (40 uM)		Opt5 (200 uM)		Opt5 (40 uM)		CPZ (200 uM)		CPZ (40 uM)
	2000	0.0251787	0.023667	0.0247217	0.0262353	0.0214159	0.0229273	0.0270524	0.025317	0.149933	0.162508	0.0774489	0.0701805		2000	0.0178391	0.0168813	0.0195793	0.0188741	0.0121121	0.0115923	0.0142916	0.013297	0.0705743	0.0703684	0.0386426	0.0344742	0.0423499	0.0394271	0.0410875	0.0412968
	666.7	0.0375318	0.0302721	0.0373194	0.0357467	0.0350888	0.0364179	0.0365554	0.0348037	0.272961	0.31715	0.151706	0.147985		666.7	0.0192983	0.0183028	0.0224957	0.0201487	0.0170831	0.016158	0.0199701	0.0190044	0.132667	0.138124	0.0577976	0.0652038	0.0431032	0.0413325	0.0413451	0.0371297
	222.2	0.0369221	0.0343284	0.0361629	0.0379072	0.0409569	0.042015	0.0399412	0.0394118	0.35711	0.375484	0.205531	0.187124		222.2	0.0188191	0.0183944	0.0228354	0.0234678	0.020237	0.0202112	0.0221878	0.0213985	0.184056	0.191599	0.0950077	0.0916498	0.0461658	0.0426411	0.0422568	0.0422844
	74.1	0.0346393	0.0314623	0.0400158	0.0364918	0.0493917	0.0485991	0.0454832	0.0429255	0.388318	0.41833	0.220935	0.229625		74.1	0.0218779	0.0183477	0.0248081	0.0226726	0.0209613	0.021345	0.0246388	0.0180239	0.209482	0.218117	0.11752	0.115288	0.0498181	0.0425141	0.0419357	0.0399744
	24.7	0.0354735	0.030366	0.0311239	0.0370112	0.0467782	0.0457308	0.0404745	0.0425795	0.364804	0.379169	0.222468	0.218516		24.7	0.0200775	0.0179739	0.0228751	0.0212289	0.0217101	0.0204106	0.0234638	0.022445	0.232095	0.222732	0.123892	0.124029	0.0456426	0.0442546	0.0390355	0.0367606
	0.01	0.0427546	0.0396871	0.0418651	0.0428889	0.0644493	0.0625516	0.0543951	0.0513731	0.474944	0.503829	0.288739	0.275208		0.01	0.0211644	0.0186973	0.0223658	0.023011	0.0119807	0.019648	0.0196072	0.0183175	0.188707	0.193288	0.111698	0.107159	0.0500233	0.0435093	0.03888	0.0399125

[truncated: 10 more sheets: Supplementary Figure 1e, Supplementary Figure 2, Supplementary Figure 3b, Supplementary Figure 4a, Supplementary Figure 4c, Supplementary Figure 4d, Supplementary Figure 4e, Supplementary Figure 5a, Supplementary Figure 5b, Supplementary Figure 11]
